# Supplementary material for: Determination of Inorganic Ions in Parenteral Nutrition Solutions by Ion Chromatography
Source: Molecules. 2022 Aug 18;27(16):5266. doi: 10.3390/molecules27165266 (PMC9416023; doi:10.3390/molecules27165266)
Supplement: Supplementary file 1 [file molecules-27-05266-s001.zip]

Archive with 1 entries (1 files):
- molecules-1792750-supplementary.pdf
